# Supplementary material for: Initial central venous pressure could be a prognostic marker for hemodynamic improvement of polymyxin B direct hemoperfusion: a retrospective cohort study
Source: J Intensive Care. 2016 Oct 10;4:64. doi: 10.1186/s40560-016-0186-8 (PMC5057477; doi:10.1186/s40560-016-0186-8)
Supplement: Additional file 1: — Table S1. Results of univariate regression analysis for the difference in the vasopressor dependency index between before and 24 h after PMX-DHP. (XLSX 12 kb) [file 40560_2016_186_MOESM1_ESM.xlsx]

## Sheet: supplementary Table1
	Supplementary Table 1 Results of univariate regression analysis for the difference in the Vasopressor dependency index between Before and 24 hours after PMX-DHP
		Coefficient	p value
	Age	-0.2766	0.03
	Male	-0.0132	0.92
	Body Mass Index	0.1072	0.41
	Heart Rate	0.0747	0.55
	Cardiac Output	0.2058	0.28
	Cardiac Index	0.2257	0.21
	CVP	0.1821	0.21
	Body Temperture	0.0287	0.83
	Arterial pH	-0.2182	0.08
	Lactate	0.0433	0.73
	P/F ratio	-0.1027	0.44
	PEEP	0.0689	0.68
	Renal Replacement Therapy	0.1000	0.43
	Surgery	-0.0552	0.44
	Hemoglobin	0.0136	0.91
	Platelet count	0.1819	0.22
	CRP	-0.0145	0.91
	Total Bilirubin	0.0309	0.81
	Total Protein	-0.0716	0.57
	APACHE II score	0.1417	0.29
	SOFA score	0.1941	0.15
	Gram Positive Cocci	0.1075	0.39
	Gram Negative Rod	-0.0360	0.78
	Time from ICU admission until starting PMX-DHP	0.0140	0.91
	PMX-DHP duration	-0.0499	0.7
	Total fluid dosage from ICU admission until starting PMX-DHP	-0.1987	0.50
	Abbreviations: APACHE, Acute Physiologic and Chronic Health Evaluation; CRP, c-reactive protein; ICU, intensive care unit; PEEP, positive end-expiratory pressure; P/F ratio, arterial oxygen tension /fractional inspired oxygen ratio; PMX-DHP, direct hemoperfusion with polymyxin B-immobilized fiber column; SOFA, Sequential Organ Failure Assessment
